# Supplementary material for: Diagnostic value of high-resolution ultrasound combined with multi-slice computer tomography (MSCT) for pediatric intra-abdominal hernias: a retrospective study
Source: BMC Surg. 2024 Jun 17;24:190. doi: 10.1186/s12893-024-02478-0 (PMC11181668; doi:10.1186/s12893-024-02478-0)
Supplement: Supplementary file 1 — Supplementary Material 1 [file 12893_2024_2478_MOESM1_ESM.xls]

## Sheet: Sheet1
Number	Pathological types	Chief Complaint	Date of presentation	Date of decision to operate	Time from presentation to surgery（days）	Hospitalization duration（days）	Ultrasonic results	CT results	Surgical results	Length of bowel resection(cm)	Short Bowel Syndrome (SBS)
1	Mesenteric hiatal hernia	Abdominal pain with vomiting for 3 days	2017.6.24	2017.6.24	0	19	（+）	（-）	Mesenteric hiatal hernia	120	（+）
2	Mesenteric hiatal hernia	Vomiting accompanied by abdominal pain for 20 hours.	2017.10.31	2017.10.31	0	12	（+）	（-）	Mesenteric hiatal hernia	100	（+）
3	Mesenteric hiatal hernia	Abdominal pain with vomiting for 2 days.	2018.10.28	2018.10.30	2	10	（-）	（-）	Mesenteric hiatal hernia(Congenital malrotation of the intestines with midgut volvulus)	100	（+）
4	Mesenteric hiatal hernia	Vomiting for 6 hours.	2019.4.7	2019.4.9	2	15	（-）	（+）	Mesenteric hiatal hernia	110	（+）
5	Mesenteric hiatal hernia	Abdominal pain, bloating, and vomiting for 3 days.	2019.8.12	2019.8.14	2	14	（-）	（-）	Mesenteric hiatal hernia（Accompanied by a clockwise rotation of the distal ileum of 720 degrees.）	50	（+）
6	Mesenteric hiatal hernia	Bloating for 1 day	2020.10.20	2020.10.21	1	38	（+）	not done	Mesenteric hiatal hernia（Multiple defects are identifiable at the root of the mesentery, along with a megacolon.)	/	（-）
7	Mesenteric hiatal hernia	Abdominal pain with vomiting for 2 days	2021.1.5	2021.1.6	1	11	（+）	（+）	Mesenteric hiatal hernia（Postoperative of choledochal cyst surgery and bile duct reconstruction.）	/	（-）
8	Mesenteric hiatal hernia	Abdominal pain with vomiting for 9 hours	2021.01.19	2021.1.19	0	10	（+）	（+）	Mesenteric hiatal hernia	105	（+）
9	Mesenteric hiatal hernia	Abdominal pain with vomiting for 2 days	2021.07.8	2021.7.9	1	11	（+）	（-）	Mesenteric hiatal hernia（death）	110	（+）
10	Mesenteric hiatal hernia	Two years after operation of choledochal cyst , abdominal pain for 4 days.	2021.07.23	2021.7.23	0	25	（+）	（-）	Mesenteric hiatal hernia（Ostoperative common bile duct cyst surgery)	/	（-）
11	Foreign bodies	Abdominal pain with vomiting for 1 day, stop defecation exhaust for over 9 hours.	2020.08.30	2020.9.2	3	11	（-）	（-）	Intra-abdominal hernia (multiple foreign bodies with magnetic attraction).	45	（-）
12	Foreign bodies	Abdominal pain, bloating, and vomiting for 5 days; no defecation for 2 days.	2021.07.28	2021.7.29	1	10	（+）	（-）	Intra-abdominal hernia (multiple foreign bodies with magnetic attraction).	15	（-）
13	Meckel's diverticulum with band	Abdominal pain with bloating for a week	2018.01.28	2018.1.31	3	27	（+）	（-）	Intra-abdominal hernia (Meckel's diverticulum band)	15	（-）
14	Meckel's diverticulum with band	Abdominal pain for 12 hours.	2019.10.22	2019.12.22	0	11	（+）	（-）	Intra-abdominal hernia (Meckel's diverticulum band)	25	（-）
15	Meckel's diverticulum with band	Diarrhea for 4 days; vomiting for 8 hours	2020.7.12	2020.7.14	2	11	（+）	（-）	Intra-abdominal hernia (Meckel's diverticulum band)	10	（-）
16	Meckel's diverticulum with band	Abdominal pain with vomiting for 2 days	2020.12.26	2020.12.26	0	11	（-）	（+）	Intra-abdominal hernia (Meckel's diverticulum band)	100	（+）
17	Meckel's diverticulum with band	Recurrent pain around the navel for 26 hours	2021.6.18	2021.6.19	1	10	（+）	not done	Intra-abdominal hernia (Meckel's diverticulum band)	/	（-）
18	Peri-ileocecal band	Intermittent abdominal pain for 10 hours around the navel	2018.1.31	2018.2.1	1	12	（+）	（+）	Intra-abdominal hernia (peri-ileocecal band)	45	（-）
19	Peri-ileocecal band	Recurrent bloating with rectal bleeding for over a month	2019.2.2	2019.2.3	1	25	（+）	（+）	Intra-abdominal hernia (peri-ileocecal band)	/	（-）
20	Peri-ileocecal band	Episodic abdominal pain with vomiting for 1 day	2019.6.11	2.19.6.12	1	10	（+）	（-）	Intra-abdominal hernia (peri-ileocecal band)	/	（-）
21	Peri-ileocecal band	Abdominal bloating for 26 days	2020.2.13	2020.2.14	1	45	（+）	not done	Intra-abdominal hernia (peri-ileocecal band)	15	（-）
22	Peri-ileocecal band	Intermittent abdominal pain with vomiting for 11 days	2020.9.21	2020.9.23	2	12	（+）	（-）	Intra-abdominal hernia (peri-ileocecal band)	25	（-）
23	Peri-ileocecal band	Bloating with recurrent vomiting and no defecation for 3 days	2020.12.23	2020.12.23	0	8	（-）	（+）	Intra-abdominal hernia (peri-ileocecal band)	/	（-）
24	Peri-ileocecal band	Abdominal pain for 1 day	2021.3.7	2021.3.9	2	16	（+）	（-）	Intra-abdominal hernia (peri-ileocecal band)	10	（-）
25	Peri-ileocecal band	Recurrent vomiting with abdominal bloating for 5 hours	2021.3.27	2021.3.28	1	3	（+）	not done	Intra-abdominal hernia (peri-ileocecal band)	60	（+）
26	Peri-ileocecal band	Recurrent vomiting for 1 day	2021.6.24	2021.6.24	0	11	（+）	（-）	Intra-abdominal hernia (peri-ileocecal band)	/	（-）
27	Peri-ileocecal band	Recurrent abdominal pain for 3 days	2021.10.5	2021.10.6	1	11	（+）	not done	Intra-abdominal hernia (peri-ileocecal band)	/	（-）
28	Adhesive band	Recurrent vomiting with abdominal bloating for 8 hours	2017.6.2	2017.06.6	4	25	（-）	not done	Intra-abdominal hernia (caused by intestinal obstruction or stenosis leading to meconium peritonitis, adhesive intra-abdominal hernia).	50	（+）
29	Adhesive band	Abdominal pain with vomiting for over 1 day	2017.8.2	2017.8.3	1	13	（+）	（+）	Intra-abdominal hernia (post-Meckel's diverticulum surgery, involving bands formed by adhesions between the intestinal tube and the posterior peritoneum).	/	（-）
30	Adhesive band	Bloating for 5 days	2017.10.10	2017.10.13	3	34	（-）	not done	Intra-abdominal hernia (congenital small intestine atresia, intra-abdominal hernia, ileal perforation, intestinal adhesions).	35	（-）
31	Adhesive band	Five months post small intestine fistula surgery	2017.11.19	2017.11.20	1	12	（+）	not done	Intra-abdominal hernia (adhesive intra-abdominal hernia formed after necrotic perforation of the terminal ileum).	25	（-）
32	Adhesive band	Abdominal pain with vomiting for 1 day	2019.3.15	2019.3.16	1	12	（+）	（-）	Intra-abdominal hernia (bands formed by adhesions after appendectomy).	/	（-）
33	Adhesive band	Abdominal pain for 1 day	2019.5.11	2019.5.12	1	11	（+）	（-）	Intra-abdominal hernia (bands formed by adhesions after appendectomy).	/	（-）
34	Adhesive band	Episodic crying with abdominal pain for 2 days.	2020.08.02	2018.8.3	1	10	（+）	（+）	Intra-abdominal hernia (bands formed by adhesions after surgery for duplication of the intestine).	/	（-）
35	Adhesive band	Intermittent abdominal pain for over 2 months, exacerbated with vomiting for 3 days	2020.9.16	2020.9.18	2	11	（-）	（+）	Intra-abdominal hernia (dense adhesions between the greater omentum and the distal small intestine mesentery).	/	（-）
36	Adhesive band	Abdominal pain with vomiting for 1 day	2021.1.19	2020.1.20	1	10	（+）	（+）	Intra-abdominal hernia (bands formed by adhesions after surgery for intussusception).	/	（-）
37	Adhesive band	Six months post ileocecal fistula surgery	2021.2.4	2021.2.5	1	47	（+）	（-）	Intra-abdominal hernia (bands formed by adhesions after surgery for malrotation of the intestine).	/	（-）
38	Adhesive band	Recurrent abdominal pain for 2 days	2020.12.25	2020.12.27	2	9	（+）	（-）	Intra-abdominal hernia (bands formed by adhesions after appendectomy).	/	（-）
39	Adhesive band	Vomiting for 2 days	2021.6.6	2021.6.7	1	10	（+）	not done	Intra-abdominal hernia (dense adhesions formed below the incision ends after surgery for mesenteric atresia, with the distal ends of the intestinal tubes adhering).	/	（-）
40	Adhesive band	Recurrent right lower abdominal pain for 1 day	2021.6.17	2021.6.19	2	12	（+）	（-）	Intra-abdominal hernia (bands formed by adhesions after intestinal perforation).	10	（-）
41	Adhesive band	Injury from a car accident for 4 hours	2021.7.2	2021.7.3	1	10	（+）	（-）	Intra-abdominal hernia (adhesions after surgery for small intestine perforation).	/	（-）
42	Adhesive band	Recurrent vomiting for 1 day	2021.8.1	2021.8.1	0	10	（-）	（+）	Intra-abdominal hernia (bands formed by adhesions between the mesenteries, without a history of surgery).	/	（-）
43	Adhesive band	Abdominal pain for 6 hours	2021.9.13	2021.9.13	0	10	（+）	（+）	Intra-abdominal hernia (bands formed by adhesions after surgery for mesenteric cyst and Meckel's diverticulum).	/	（-）
44	Adhesive band	Abdominal pain with vomiting for 2 days	2021.9.23	2021.9.24	1	8	（+）	（-）	Intra-abdominal hernia (bands formed by adhesions after appendectomy).	/	（-）
45	Adhesive band	Fever with diarrhea for 6 days	2022.4.14	2022.4.15	1	11	（+）	not done	Intra-abdominal hernia (bands formed by adhesions after intestinal wall edema and exudation).	/	（-）
